# Supplementary material for: Volatile Analysis of Wuliangye Baijiu by LiChrolut EN SPE Fractionation Coupled with Comprehensive GC×GC-TOFMS
Source: Molecules. 2022 Feb 15;27(4):1318. doi: 10.3390/molecules27041318 (PMC8878284; doi:10.3390/molecules27041318)
Supplement: Supplementary file 1 [file molecules-27-01318-s001.zip]

Archive with 1 entries (1 files):
- molecules-1567954-supplementary.pdf
